# Supplementary material for: Only Infant MLL-Rearranged Leukemia Is Susceptible to an Inhibition of Polo-like Kinase 1 (PLK-1) by Volasertib
Source: Int J Mol Sci. 2024 Nov 27;25(23):12760. doi: 10.3390/ijms252312760 (PMC11641557; doi:10.3390/ijms252312760)
Supplement: Supplementary file 1 [file ijms-25-12760-s001.zip]

Archive with 1 entries (1 files):
- ijms-3260536-supplementary.pdf
